# Supplementary material for: Pulmonary Capillary Wedge Pressure during Exercise Is Prognostic for Long-Term Survival in Patients with Symptomatic Heart Failure
Source: J Clin Med. 2022 Oct 6;11(19):5901. doi: 10.3390/jcm11195901 (PMC9570851; doi:10.3390/jcm11195901)
Supplement: Supplementary file 1 [file jcm-11-05901-s001.zip]

Archive with 1 entries (1 files):
- jcm-1861478-supplementary.pdf
